# Supplementary material for: Shift in Conformational Equilibrium Underlies the Oscillatory Phosphoryl Transfer Reaction in the Circadian Clock
Source: Life (Basel). 2021 Oct 8;11(10):1058. doi: 10.3390/life11101058 (PMC8538168; doi:10.3390/life11101058)
Supplement: Supplementary file 1 [file life-11-01058-s001.zip]

Archive with 1 entries (1 files):
- life-1401476-supplementary.pdf
